# Supplementary material for: Treatment of Marmoset Intracerebral Hemorrhage with Humanized Anti-HMGB1 mAb
Source: Cells. 2022 Sep 23;11(19):2970. doi: 10.3390/cells11192970 (PMC9563572; doi:10.3390/cells11192970)
Supplement: Supplementary file 1 [file cells-11-02970-s001.zip]

Archive with 1 entries (1 files):
- cells-1904408-supplementary.pdf
